# Supplementary material for: Parallel Multifactorial Process Optimization and Intensification for High-Yield Production of Live YF17D-Vectored Zika Vaccine
Source: Vaccines (Basel). 2024 Jul 9;12(7):755. doi: 10.3390/vaccines12070755 (PMC11281342; doi:10.3390/vaccines12070755)
Supplement: Supplementary file 1 [file vaccines-12-00755-s001.zip]

Archive with 1 entries (1 files):
- vaccines-3036485-supplementary.pdf
